# Supplementary material for: Who Is Watching the Children? A Quantitative Analysis of Strategies for Reconciling Work and Parenting during Lockdown in Northern Italy
Source: Int J Environ Res Public Health. 2021 Oct 24;18(21):11174. doi: 10.3390/ijerph182111174 (PMC8583403; doi:10.3390/ijerph182111174)
Supplement: Supplementary file 1 [file ijerph-18-11174-s001.zip]

Archive with 1 entries (1 files):
- ijerph-1432206-supplementary.pdf
